# Supplementary material for: Comparative transcriptomic and phenotypic analysis of monoclonal and polyclonal Populus deltoides genotypes
Source: Front Plant Sci. 2025 Jan 23;15:1498535. doi: 10.3389/fpls.2024.1498535 (PMC11798960; doi:10.3389/fpls.2024.1498535)
Supplement: Supplementary file 1 [file DataSheet1.xlsx]

## Sheet: Differentially Expressed Genes
Contrast	Locus Name	Log Fold Change (logFC)	Log Counts Per Million (logCPM)	Likelihood Ratio	PValue	False Discovery Rate (FDR)	Description
Clone110412.Poly.vs.Mono	Potri.006G219800	1.3487	3.9982	24.8501	6.197e-07	0.0166
Clone S7C8.Poly.vs.Mono	Potri.017G041600	1.0493	3.9159	36.0078	1.965e-09	5.264e-05	Phototropic-responsive NPH3 family protein
Red.Poly.vs.Mono	Potri.009G115800	0.7015	5.1185	27.9318	1.257e-07	0.001593
Clone S7C8.Poly.vs.Mono	Potri.016G126900	4.1193	5.0416	26.9808	2.055e-07	0.001593	receptor like protein 34
Red.Poly.vs.Mono	Potri.012G043200	0.9587	6.5853	26.6977	2.379e-07	0.001593	MAP kinase kinase 7
Clone S7C8.Poly.vs.Mono	Potri.016G127000	3.7136	3.0195	25.7053	3.977e-07	0.00213	receptor like protein 34
Clone S7C8.Poly.vs.Mono	Potri.011G031700	-2.4352	0.4082	24.7787	6.43e-07	0.00287	NAD(P)-binding Rossmann-fold superfamily protein
Clone S7C8.Poly.vs.Mono	Potri.003G066800	-3.8073	4.9522	24.0867	9.209e-07	0.003318
Clone S7C8.Poly.vs.Mono	Potri.006G219800	1.3342	3.9982	23.7714	1.085e-06	0.003318
Clone S7C8.Poly.vs.Mono	Potri.016G127101	3.095	2.7457	23.7186	1.115e-06	0.003318	receptor like protein 34
Clone S7C8.Poly.vs.Mono	Potri.003G072200	3.6772	-2.7654	23.4772	1.264e-06	0.003385	Protein of unknown function (DUF567)
Clone S7C8.Poly.vs.Mono	Potri.018G011950	3.2168	1.5884	23.106	1.533e-06	0.003733
Clone S7C8.Poly.vs.Mono	Potri.009G139800	-2.1589	3.6364	22.7131	1.881e-06	0.004198	O-methyltransferase family protein
Clone S7C8.Poly.vs.Mono	Potri.002G014000	4.9181	6.7781	22.301	2.331e-06	0.004802	Prolyl oligopeptidase family protein
Red.Poly.vs.Mono	Potri.005G251300	0.8603	5.3017	21.8585	2.935e-06	0.005615	BTB/POZ domain-containing protein
Clone S7C8.Poly.vs.Mono	Potri.012G104300	1.3431	2.6095	20.6557	5.497e-06	0.0097	Uncharacterised protein family (UPF0497)
Clone S7C8.Poly.vs.Mono	Potri.014G122000	2.3052	4.3509	20.5549	5.795e-06	0.0097	Adenine nucleotide alpha hydrolases-like superfamily protein
Red.Poly.vs.Mono	Potri.009G064700	0.6754	3.65	20.276	6.704e-06	0.01056
Clone S7C8.Poly.vs.Mono	Potri.004G072900	2.5335	3.6934	19.613	9.482e-06	0.01327	Protein of unknown function (DUF3464)
Red.Poly.vs.Mono	Potri.007G013300	0.7401	6.3707	19.5767	9.664e-06	0.01327	Histone superfamily protein
Clone S7C8.Poly.vs.Mono	Potri.019G131300	1.3525	6.3667	19.5288	9.909e-06	0.01327
Clone S7C8.Poly.vs.Mono	Potri.012G007500	1.1243	4.7793	19.3938	1.064e-05	0.01356	TCV-interacting protein
Clone S7C8.Poly.vs.Mono	Potri.001G259904	-4.5437	-2.0371	19.2498	1.147e-05	0.01392
Clone S7C8.Poly.vs.Mono	Potri.010G116000	1.4517	3.7948	19.1605	1.202e-05	0.01392	(1 of 28) PF14009 - Domain of unknown function (DUF4228) (DUF4228)
Clone S7C8.Poly.vs.Mono	Potri.002G186200	1.2788	1.8054	19.0892	1.248e-05	0.01392	(1 of 1) PTHR36027:SF1 - ASYNAPTIC 3
Clone S7C8.Poly.vs.Mono	Potri.001G459200	1.8264	2.0145	18.9339	1.353e-05	0.0145	FAD-binding Berberine family protein
Red.Poly.vs.Mono	Potri.003G218100	0.5047	5.4445	18.5671	1.64e-05	0.0169	Lipase/lipooxygenase, PLAT/LH2 family protein
Clone S7C8.Poly.vs.Mono	Potri.018G051300	-3.056	4.2649	18.3921	1.798e-05	0.01784
Clone S7C8.Poly.vs.Mono	Potri.001G249800	1.0364	6.0297	18.1155	2.079e-05	0.01989	phosphate transporter 4;1
Red.Poly.vs.Mono	Potri.006G014400	0.7197	6.5641	17.9969	2.213e-05	0.02043
Red.Poly.vs.Mono	Potri.007G142400	0.8135	5.365	17.8302	2.415e-05	0.02156
Clone S7C8.Poly.vs.Mono	Potri.003G066400	-2.0722	7.6333	17.7335	2.541e-05	0.02195
Clone S7C8.Poly.vs.Mono	Potri.019G034000	2.2954	5.1385	17.4455	2.957e-05	0.0228	NDH-dependent cyclic electron flow 5
Red.Poly.vs.Mono	Potri.013G059500	0.6087	5.3508	17.4272	2.985e-05	0.0228	HNH endonuclease
Red.Poly.vs.Mono	Potri.013G104300	0.8226	5.9044	17.3969	3.033e-05	0.0228	Galactose oxidase/kelch repeat superfamily protein
Clone S7C8.Poly.vs.Mono	Potri.015G008000	1.2058	6.3588	17.3715	3.074e-05	0.0228	Rhodanese/Cell cycle control phosphatase superfamily protein
Red.Poly.vs.Mono	Potri.014G019400	-0.5181	5.6394	17.3536	3.103e-05	0.0228	NAD(P)-binding Rossmann-fold superfamily protein
Clone S7C8.Poly.vs.Mono	Potri.012G123600	1.3543	4.2654	17.2797	3.226e-05	0.0228	Tetratricopeptide repeat (TPR)-like superfamily protein
Red.Poly.vs.Mono	Potri.011G123700	0.5359	9.2526	17.2742	3.235e-05	0.0228	Peroxisomal membrane 22 kDa (Mpv17/PMP22) family protein
Red.Poly.vs.Mono	Potri.010G124000	-0.6138	3.0441	17.1925	3.378e-05	0.0232	alpha/beta-Hydrolases superfamily protein
Red.Poly.vs.Mono	Potri.016G038900	0.8095	4.6668	16.8834	3.975e-05	0.02612	Tetratricopeptide repeat (TPR)-like superfamily protein
Clone S7C8.Poly.vs.Mono	Potri.008G031601	1.6002	-0.7101	16.8678	4.007e-05	0.02612
Red.Poly.vs.Mono	Potri.011G118200	0.5875	2.8905	16.8262	4.096e-05	0.02612
Clone S7C8.Poly.vs.Mono	Potri.003G138600	2.2159	4.6409	16.5989	4.618e-05	0.02748	WRKY family transcription factor
Clone S7C8.Poly.vs.Mono	Potri.006G145600	1.7012	2.3788	16.566	4.699e-05	0.02748	(1 of 1) PF10998 - Protein of unknown function (DUF2838) (DUF2838)
Clone S7C8.Poly.vs.Mono	Potri.001G079900	1.119	2.5343	16.56	4.713e-05	0.02748
Red.Poly.vs.Mono	Potri.019G100800	0.5685	7.0112	16.5577	4.719e-05	0.02748	RING membrane-anchor 1
Red.Poly.vs.Mono	Potri.010G051400	-0.7125	5.1565	16.4945	4.879e-05	0.0278	OSBP(oxysterol binding protein)-related protein 1D
Red.Poly.vs.Mono	Potri.009G059100	0.7166	4.5201	16.3966	5.138e-05	0.0281
Clone S7C8.Poly.vs.Mono	Potri.002G010100	1.1063	6.7817	16.3887	5.159e-05	0.0281	BTB/POZ domain-containing protein
Clone S7C8.Poly.vs.Mono	Potri.009G073000	1.8081	4.0639	16.3571	5.246e-05	0.0281	Protein phosphatase 2C family protein
Red.Poly.vs.Mono	Potri.008G125700	-0.7295	2.836	16.2263	5.621e-05	0.02939	RING-H2 finger A2A
Red.Poly.vs.Mono	Potri.001G017000	0.8842	4.6003	16.1977	5.706e-05	0.02939
Red.Poly.vs.Mono	Potri.014G038900	0.8661	3.2301	16.0943	6.027e-05	0.03046
Clone S7C8.Poly.vs.Mono	Potri.001G239700	-3.4988	3.207	15.9002	6.677e-05	0.03312
Red.Poly.vs.Mono	Potri.019G063500	-0.9863	5.3675	15.7839	7.1e-05	0.03391	root hair specific 2
Clone S7C8.Poly.vs.Mono	Potri.010G000600	-3.2184	2.2757	15.7433	7.255e-05	0.03391
Clone S7C8.Poly.vs.Mono	Potri.001G066400	1.3727	9.0393	15.7212	7.34e-05	0.03391	CCR-like
Red.Poly.vs.Mono	Potri.005G020200	0.9674	2.3759	15.7204	7.343e-05	0.03391
Clone S7C8.Poly.vs.Mono	Potri.002G147100	1.0337	3.0568	15.6225	7.733e-05	0.0351	Protein of unknown function (DUF1442)
Clone S7C8.Poly.vs.Mono	Potri.010G135100	1.9171	4.3266	15.4762	8.355e-05	0.0373	TCP-1/cpn60 chaperonin family protein
Red.Poly.vs.Mono	Potri.006G259700	0.5059	3.6959	15.3906	8.742e-05	0.03831
Red.Poly.vs.Mono	Potri.009G082600	0.8	3.2256	15.3635	8.869e-05	0.03831
Red.Poly.vs.Mono	Potri.018G066500	0.4159	4.5563	15.2795	9.272e-05	0.03942	atypical CYS HIS rich thioredoxin 1
Clone S7C8.Poly.vs.Mono	Potri.017G045200	2.0681	3.3342	15.1446	9.958e-05	0.04122
Clone S7C8.Poly.vs.Mono	Potri.012G026900	2.0857	2.2072	15.136	0.0001	0.04122
Red.Poly.vs.Mono	Potri.010G182200	0.7344	6.543	15.0103	0.0001069	0.04339	senescence associated gene 20
Red.Poly.vs.Mono	Potri.008G074600	0.5242	5.8602	14.9332	0.0001114	0.04453
Red.Poly.vs.Mono	Potri.011G010901	0.663	3.2679	14.9006	0.0001133	0.04464	PHD finger family protein / bromo-adjacent homology (BAH) domain-containing protein
Clone S7C8.Poly.vs.Mono	Potri.002G093300	-1.0016	3.5956	14.8062	0.0001191	0.04564	Phosphoglycerate mutase family protein
Red.Poly.vs.Mono	Potri.008G120400	0.9022	6.3591	14.8041	0.0001193	0.04564	B-box type zinc finger protein with CCT domain
Clone S7C8.Poly.vs.Mono	Potri.018G005300	-1.8199	2.7478	14.7749	0.0001211	0.0457
Red.Poly.vs.Mono	Potri.001G008700	0.5094	4.7742	14.7185	0.0001248	0.04643	RNA-binding KH domain-containing protein
Red.Poly.vs.Mono	Potri.005G240700	0.8597	5.8919	14.5806	0.0001343	0.04871
Red.Poly.vs.Mono	Potri.015G125600	0.4669	4.5031	14.567	0.0001353	0.04871	(1 of 3) PTHR33133:SF12 - F28K20.6 PROTEIN-RELATED
Clone S7C8.Poly.vs.Mono	Potri.002G158200	1.1202	4.9521	14.5438	0.0001369	0.04871	AT hook motif DNA-binding family protein
Clone S7C8.Poly.vs.Mono	Potri.011G157100	1.4951	2.5337	14.5264	0.0001382	0.04871	WRKY DNA-binding protein 35
Clone S7C8.Poly.vs.Mono	Potri.001G234600	1.7297	5.5493	14.4884	0.000141	0.04905	exocyst subunit exo70 family protein H7
Clone S7C8.Poly.vs.Mono	Potri.010G129200	1.5118	3.2522	14.4463	0.0001442	0.04952	related to ABI3/VP1 2
Clone S7C8.Poly.vs.Mono	Potri.018G048100	1.287	3.2386	14.4191	0.0001463	0.04958
Clone S7C8.Poly.vs.Mono	Potri.011G087000	1.5027	1.3856	14.3961	0.0001481	0.04958
Polyclonal.vs.Monoclonal	Potri.006G219800	2.683	3.9982	47.7859	4.754e-12	1.273e-07
Polyclonal.vs.Monoclonal	Potri.003G138600	4.422	4.6409	33.1609	8.484e-09	8.846e-05	WRKY family transcription factor
Polyclonal.vs.Monoclonal	Potri.012G007500	2.0989	4.7793	32.8591	9.909e-09	8.846e-05	TCV-interacting protein
Polyclonal.vs.Monoclonal	Potri.010G116000	2.6487	3.7948	31.8048	1.705e-08	0.0001141	(1 of 28) PF14009 - Domain of unknown function (DUF4228) (DUF4228)
Polyclonal.vs.Monoclonal	Potri.009G073000	3.4466	4.0639	29.9071	4.532e-08	0.0002428	Protein phosphatase 2C family protein
Polyclonal.vs.Monoclonal	Potri.014G096200	2.5211	6.1857	27.0095	2.025e-07	0.0009037	WRKY family transcription factor
Polyclonal.vs.Monoclonal	Potri.018G048100	2.4489	3.2386	25.0993	5.445e-07	0.002083
Polyclonal.vs.Monoclonal	Potri.004G208500	1.9691	6.1314	24.4926	7.46e-07	0.002396
Polyclonal.vs.Monoclonal	Potri.019G078300	2.9402	3.3827	24.2697	8.375e-07	0.002396	CRINKLY4 related 4
Polyclonal.vs.Monoclonal	Potri.017G045200	3.5901	3.3342	23.9957	9.655e-07	0.002396
Polyclonal.vs.Monoclonal	Potri.001G218800	3.2975	3.5991	23.8707	1.03e-06	0.002396	NAC domain containing protein 61
Polyclonal.vs.Monoclonal	Potri.012G145800	1.9952	3.1505	23.7515	1.096e-06	0.002396	salt-inducible zinc finger 1
Polyclonal.vs.Monoclonal	Potri.017G041600	1.1966	3.9159	23.6375	1.163e-06	0.002396	Phototropic-responsive NPH3 family protein
Polyclonal.vs.Monoclonal	Potri.001G087100	-0.7218	5.0153	23.4526	1.28e-06	0.002449	trehalase 1
Polyclonal.vs.Monoclonal	Potri.005G020200	1.6765	2.3759	23.2695	1.408e-06	0.002514
Polyclonal.vs.Monoclonal	Potri.003G160400	2.9267	2.472	23.1428	1.504e-06	0.002518
Polyclonal.vs.Monoclonal	Potri.001G234600	3.0696	5.5493	22.9707	1.645e-06	0.002546	exocyst subunit exo70 family protein H7
Polyclonal.vs.Monoclonal	Potri.006G273100	1.1555	5.8456	22.8948	1.711e-06	0.002546	(1 of 9) KOG4210 - Nuclear localization sequence binding protein
Polyclonal.vs.Monoclonal	Potri.012G043200	1.257	6.5853	22.5853	2.01e-06	0.002834	MAP kinase kinase 7
Polyclonal.vs.Monoclonal	Potri.018G019800	2.366	5.768	21.686	3.211e-06	0.0043	WRKY DNA-binding protein 60
Polyclonal.vs.Monoclonal	Potri.018G038100	3.2732	2.2456	21.4818	3.572e-06	0.004556
Polyclonal.vs.Monoclonal	Potri.009G100200	1.6061	4.619	20.9877	4.622e-06	0.005524	plant U-box 25
Polyclonal.vs.Monoclonal	Potri.019G116800	1.9244	3.7045	20.913	4.806e-06	0.005524	Wound-responsive family protein
Polyclonal.vs.Monoclonal	Potri.017G047800	3.2901	3.1808	20.8567	4.95e-06	0.005524	uncoupling protein 5
Polyclonal.vs.Monoclonal	Potri.008G056100	0.986	4.7473	20.6681	5.462e-06	0.005851	Protein of unknown function (DUF506)
Polyclonal.vs.Monoclonal	Potri.019G063500	-1.6353	5.3675	20.4831	6.016e-06	0.006197	root hair specific 2
Polyclonal.vs.Monoclonal	Potri.002G147100	1.681	3.0568	20.3455	6.465e-06	0.006413	Protein of unknown function (DUF1442)
Polyclonal.vs.Monoclonal	Potri.009G141400	2.5695	2.1907	20.0949	7.369e-06	0.00683	expansin-like A3
Polyclonal.vs.Monoclonal	Potri.002G014000	5.7673	6.7781	20.0384	7.59e-06	0.00683	Prolyl oligopeptidase family protein
Polyclonal.vs.Monoclonal	Potri.007G099400	2.1123	7.265	20.0233	7.65e-06	0.00683
Polyclonal.vs.Monoclonal	Potri.015G086800	1.6206	8.0984	19.7893	8.646e-06	0.00747	Leucine-rich repeat protein kinase family protein
Polyclonal.vs.Monoclonal	Potri.014G087700	2.5897	3.0152	19.6824	9.144e-06	0.007653	brassinosteroid-responsive RING-H2
Polyclonal.vs.Monoclonal	Potri.014G111000	0.9078	5.251	19.3952	1.063e-05	0.008625
Polyclonal.vs.Monoclonal	Potri.008G069400	2.355	8.4283	19.2061	1.173e-05	0.009243	salt-inducible zinc finger 1
Polyclonal.vs.Monoclonal	Potri.009G033300	1.5221	7.0428	19.0087	1.301e-05	0.009958
Polyclonal.vs.Monoclonal	Potri.001G056800	0.9203	5.0946	18.8337	1.426e-05	0.01047	HCP-like superfamily protein with MYND-type zinc finger
Polyclonal.vs.Monoclonal	Potri.016G128300	2.666	4.3066	18.7677	1.476e-05	0.01047	WRKY DNA-binding protein 33
Polyclonal.vs.Monoclonal	Potri.017G045400	3.0771	3.6319	18.7557	1.486e-05	0.01047
Polyclonal.vs.Monoclonal	Potri.019G131300	1.8674	6.3667	18.5007	1.698e-05	0.01166
Polyclonal.vs.Monoclonal	Potri.010G129200	2.4531	3.2522	18.4336	1.759e-05	0.01178	related to ABI3/VP1 2
Polyclonal.vs.Monoclonal	Potri.009G034800	2.7236	2.2748	18.381	1.809e-05	0.0118	zinc finger (C3HC4-type RING finger) family protein
Polyclonal.vs.Monoclonal	Potri.004G072900	3.3574	3.6934	18.3367	1.851e-05	0.0118	Protein of unknown function (DUF3464)
Polyclonal.vs.Monoclonal	Potri.018G008200	0.9001	6.1448	18.2436	1.944e-05	0.0119	(1 of 9) KOG4210 - Nuclear localization sequence binding protein
Polyclonal.vs.Monoclonal	Potri.013G132300	1.1114	5.1066	18.2324	1.955e-05	0.0119	RING membrane-anchor 1
Polyclonal.vs.Monoclonal	Potri.005G259600	1.6711	3.4105	17.9406	2.279e-05	0.01356	Protein kinase superfamily protein
Polyclonal.vs.Monoclonal	Potri.016G127000	4.2895	3.0195	17.893	2.337e-05	0.01361	receptor like protein 34
Polyclonal.vs.Monoclonal	Potri.010G191300	2.0392	5.8002	17.8381	2.405e-05	0.01371	Hs1pro-1 protein
Polyclonal.vs.Monoclonal	Potri.016G126900	4.5261	5.0416	17.6812	2.612e-05	0.01457	receptor like protein 34
Polyclonal.vs.Monoclonal	Potri.007G113000	3.4678	1.1922	17.5442	2.807e-05	0.01477	uncoupling protein 5
Polyclonal.vs.Monoclonal	Potri.004G206625	2.3995	-1.281	17.53	2.828e-05	0.01477
Polyclonal.vs.Monoclonal	Potri.003G072200	4.146	-2.7654	17.4842	2.897e-05	0.01477	Protein of unknown function (DUF567)
Polyclonal.vs.Monoclonal	Potri.001G297200	1.2448	5.1137	17.467	2.923e-05	0.01477	Protein phosphatase 2C family protein
Polyclonal.vs.Monoclonal	Potri.008G186000	2.2213	5.2322	17.4668	2.924e-05	0.01477	beta-1,4-N-acetylglucosaminyltransferase family protein
Polyclonal.vs.Monoclonal	Potri.009G139800	-2.635	3.6364	17.3131	3.17e-05	0.01572	O-methyltransferase family protein
Polyclonal.vs.Monoclonal	Potri.009G115800	0.7841	5.1185	17.2768	3.231e-05	0.01573
Polyclonal.vs.Monoclonal	Potri.003G182200	1.9186	5.3929	17.0124	3.714e-05	0.01719	WRKY DNA-binding protein 40
Polyclonal.vs.Monoclonal	Potri.010G182200	1.1183	6.543	16.9811	3.775e-05	0.01719	senescence associated gene 20
Polyclonal.vs.Monoclonal	Potri.014G122000	2.8943	4.3509	16.9571	3.823e-05	0.01719	Adenine nucleotide alpha hydrolases-like superfamily protein
Polyclonal.vs.Monoclonal	Potri.001G389400	-3.0498	2.5485	16.947	3.844e-05	0.01719	pathogenesis-related family protein
Polyclonal.vs.Monoclonal	Potri.018G011950	3.7092	1.5884	16.9439	3.85e-05	0.01719
Polyclonal.vs.Monoclonal	Potri.001G092900	2.223	1.467	16.8287	4.091e-05	0.01781	WRKY family transcription factor
Polyclonal.vs.Monoclonal	Potri.016G127101	3.6354	2.7457	16.7906	4.174e-05	0.01781	receptor like protein 34
Polyclonal.vs.Monoclonal	Potri.015G074200	2.1443	7.0037	16.7833	4.19e-05	0.01781	plant U-box 18
Polyclonal.vs.Monoclonal	Potri.017G044300	3.2142	-1.4155	16.727	4.316e-05	0.01804
Polyclonal.vs.Monoclonal	Potri.008G117100	2.0886	4.0146	16.7003	4.377e-05	0.01804	related to ABI3/VP1 2
Polyclonal.vs.Monoclonal	Potri.019G100800	0.8103	7.0112	16.588	4.644e-05	0.01859	RING membrane-anchor 1
Polyclonal.vs.Monoclonal	Potri.012G078900	3.8867	2.4817	16.5852	4.651e-05	0.01859	plant U-box 18
Polyclonal.vs.Monoclonal	Potri.005G240700	1.3026	5.8919	16.43	5.048e-05	0.01988
Polyclonal.vs.Monoclonal	Potri.005G257900	1.2322	6.2633	16.3013	5.403e-05	0.02036	basic region/leucine zipper motif 60
Polyclonal.vs.Monoclonal	Potri.008G127600	1.4475	5.2747	16.2931	5.426e-05	0.02036	ribose-5-phosphate isomerase 2
Polyclonal.vs.Monoclonal	Potri.017G128700	1.7527	2.3917	16.2882	5.44e-05	0.02036
Polyclonal.vs.Monoclonal	Potri.011G087000	2.2776	1.3856	16.2617	5.517e-05	0.02036
Polyclonal.vs.Monoclonal	Potri.015G103900	1.7571	2.8031	16.2501	5.551e-05	0.02036	matrix metalloproteinase
Polyclonal.vs.Monoclonal	Potri.005G214000	2.9369	0.5538	15.957	6.48e-05	0.02316	Bax inhibitor-1 family protein
Polyclonal.vs.Monoclonal	Potri.001G079900	1.5595	2.5343	15.9555	6.485e-05	0.02316
Polyclonal.vs.Monoclonal	Potri.008G066000	2.3498	4.4501	15.9101	6.642e-05	0.02341	Hs1pro-1 protein
Polyclonal.vs.Monoclonal	Potri.009G019200	1.645	5.7913	15.8644	6.805e-05	0.02367	NAC domain containing protein 61
Polyclonal.vs.Monoclonal	Potri.002G001400	4.0292	4.589	15.8315	6.924e-05	0.02378	calmodulin like 37
Polyclonal.vs.Monoclonal	Potri.002G005500	1.1939	5.9204	15.6953	7.441e-05	0.02508	phosphate transporter 1;8
Polyclonal.vs.Monoclonal	Potri.008G192000	1.7511	3.9598	15.6742	7.524e-05	0.02508	Domain of unknown function (DUF23)
Polyclonal.vs.Monoclonal	Potri.015G136400	7.2392	-0.1959	15.6592	7.584e-05	0.02508	dehydration response element B1A
Polyclonal.vs.Monoclonal	Potri.001G243300	2.3321	4.2502	15.4817	8.331e-05	0.02721	zinc finger (C3HC4-type RING finger) family protein
Polyclonal.vs.Monoclonal	Potri.011G162400	1.906	1.691	15.4248	8.585e-05	0.02757	ethylene-responsive nuclear protein / ethylene-regulated nuclear protein (ERT2)
Polyclonal.vs.Monoclonal	Potri.004G236100	1.0281	6.8632	15.4115	8.646e-05	0.02757
Polyclonal.vs.Monoclonal	Potri.011G055200	1.9671	1.9813	15.3635	8.869e-05	0.02794
Polyclonal.vs.Monoclonal	Potri.006G070000	4.0738	0.9408	15.3211	9.07e-05	0.02825
Polyclonal.vs.Monoclonal	Potri.018G099800	1.2095	7.3369	15.2259	9.539e-05	0.02936	tetraspanin8
Polyclonal.vs.Monoclonal	Potri.008G119600	1.6481	3.6157	15.0263	0.000106	0.03227	Glycolipid transfer protein (GLTP) family protein
Polyclonal.vs.Monoclonal	Potri.009G141600	1.5134	4.6546	14.9408	0.0001109	0.03338	NAC domain containing protein 36
Polyclonal.vs.Monoclonal	Potri.017G137801	1.4575	2.4142	14.8878	0.0001141	0.03396
Polyclonal.vs.Monoclonal	Potri.009G057900	3.82	-0.8132	14.5231	0.0001384	0.04075	alpha/beta-Hydrolases superfamily protein
Polyclonal.vs.Monoclonal	Potri.006G259700	0.6997	3.6959	14.4399	0.0001447	0.04213
Polyclonal.vs.Monoclonal	Potri.001G099400	1.7049	3.9871	14.3536	0.0001515	0.04333	1-aminocyclopropane-1-carboxylic acid (acc) synthase 6
Polyclonal.vs.Monoclonal	Potri.010G189600	1.3145	3.351	14.3462	0.0001521	0.04333	Alpha/beta hydrolase related protein
Polyclonal.vs.Monoclonal	Potri.016G134000	2.9954	0.7253	14.3145	0.0001547	0.04354	ARM repeat superfamily protein
Polyclonal.vs.Monoclonal	Potri.006G202200	1.2671	5.2708	14.2977	0.0001561	0.04354	syntaxin of plants 121
Polyclonal.vs.Monoclonal	Potri.008G198000	1.1392	6.8142	14.2773	0.0001578	0.04356	(1 of 2) PF15365 - Proline-rich nuclear receptor coactivator (PNRC)
Polyclonal.vs.Monoclonal	Potri.003G081200	2.7714	3.2042	14.192	0.0001651	0.04511	ethylene responsive element binding factor 1
Polyclonal.vs.Monoclonal	Potri.009G059100	0.9489	4.5201	14.1409	0.0001696	0.04586
Polyclonal.vs.Monoclonal	Potri.016G138400	-0.8891	5.1251	14.123	0.0001712	0.04586	protein-serine kinase 1
Polyclonal.vs.Monoclonal	Potri.011G118200	0.7686	2.8905	14.0623	0.0001769	0.04666
Polyclonal.vs.Monoclonal	Potri.005G204600	1.848	4.5127	14.0533	0.0001777	0.04666	Eukaryotic aspartyl protease family protein
