# Supplementary material for: Comparative transcriptomic and phenotypic analysis of monoclonal and polyclonal Populus deltoides genotypes
Source: Front Plant Sci. 2025 Jan 23;15:1498535. doi: 10.3389/fpls.2024.1498535 (PMC11798960; doi:10.3389/fpls.2024.1498535)
Supplement: Supplementary file 2 [file DataSheet2.xlsx]

## Sheet: DREB1A Relative Fold Change
RT-qPCR data: Calculations for Relative Fold Change Values
	DREB1A					UBQ					D Ct		DD Ct	relative fold change
Sample ID	Target ID	Ct	Ct Mean	Ct SD		Target ID	Ct	Ct Mean	Ct SD			Ct Mean of monoculture group
M1-4NES_1	DREB1A	31.4631	31.1909	0.498726		UBQ	24.015	24.2769	0.387225		6.91402	6.55496	0.359058	0.779673
M1-4NES_1	DREB1A	30.6153	31.1909	0.498726		UBQ	24.0939	24.2769	0.387225
M1-4NES_1	DREB1A	31.4943	31.1909	0.498726		UBQ	24.7217	24.2769	0.387225
M2-4NES_2	DREB1A	32.471	32.9474	0.771138		UBQ	24.151	24.2267	0.18243		8.72067		2.16572	0.222872
M2-4NES_2	DREB1A	32.5342	32.9474	0.771138		UBQ	24.0944	24.2267	0.18243
M2-4NES_2	DREB1A	33.8371	32.9474	0.771138		UBQ	24.4348	24.2267	0.18243
M3-4NES_3	DREB1A	31.5425	31.9641	0.590193		UBQ	23.7016	23.882	0.248272		8.08211		1.52715	0.346961
M3-4NES_3	DREB1A	32.6386	31.9641	0.590193		UBQ	23.7792	23.882	0.248272
M3-4NES_3	DREB1A	31.7111	31.9641	0.590193		UBQ	24.1651	23.882	0.248272
M4-4NE1_1	DREB1A	31.3579	31.2703	0.37453		UBQ	24.9619	25.0256	0.252392		6.24461		-0.310349	1.24001
M4-4NE1_1	DREB1A	31.5932	31.2703	0.37453		UBQ	24.8112	25.0256	0.252392
M4-4NE1_1	DREB1A	30.8597	31.2703	0.37453		UBQ	25.3038	25.0256	0.252392
M5-4NE1_3	DREB1A	29.7051	30.5321	0.716376		UBQ	25.0945	25.2836	0.259127		5.24848		-1.30648	2.47337
M5-4NE1_3	DREB1A	30.9604	30.5321	0.716376		UBQ	25.1774	25.2836	0.259127
M5-4NE1_3	DREB1A	30.9308	30.5321	0.716376		UBQ	25.579	25.2836	0.259127
M6-4NE1_4	DREB1A	29.7133	29.8271	0.108931		UBQ	25.6544	25.7073	0.164908		4.11986		-2.4351	5.40801
M6-4NE1_4	DREB1A	29.9304	29.8271	0.108931		UBQ	25.5753	25.7073	0.164908
M6-4NE1_4	DREB1A	29.8377	29.8271	0.108931		UBQ	25.8921	25.7073	0.164908
P1-4NEMS_1	DREB1A	30.8947	30.7998	0.115686		UBQ	24.1178	24.2806	0.157665		6.51925		-0.0357097	1.02506
P1-4NEMS_1	DREB1A	30.8338	30.7998	0.115686		UBQ	24.2914	24.2806	0.157665
P1-4NEMS_1	DREB1A	30.671	30.7998	0.115686		UBQ	24.4325	24.2806	0.157665
P2-4NEMS_2	DREB1A	30.0772	30.3115	0.231669		UBQ	24.2453	24.4912	0.231443		5.8203		-0.734658	1.664
P2-4NEMS_2	DREB1A	30.317	30.3115	0.231669		UBQ	24.5236	24.4912	0.231443
P2-4NEMS_2	DREB1A	30.5405	30.3115	0.231669		UBQ	24.7048	24.4912	0.231443
P3-4NEMS_4	DREB1A	36.9724	35	0.436653		UBQ	25.9872	26.0289	0.136879		8.97108		2.41612	0.18736
P3-4NEMS_4	DREB1A	36.1835	36.4698	0.436653		UBQ	25.9178	26.0289	0.136879
P3-4NEMS_4	DREB1A	36.2536	36.4698	0.436653		UBQ	26.1818	26.0289	0.136879
P4-4NEM1_1	DREB1A	30.2615	30.4734	0.3022		UBQ	26.2242	26.3901	0.2205		4.08332		-2.47164	5.54675
P4-4NEM1_1	DREB1A	30.8194	30.4734	0.3022		UBQ	26.3057	26.3901	0.2205
P4-4NEM1_1	DREB1A	30.3392	30.4734	0.3022		UBQ	26.6403	26.3901	0.2205
P5-4NEM1_2	DREB1A	29.5437	29.5587	0.149122		UBQ	25.1693	25.2827	0.168967		4.27602		-2.27894	4.85321
P5-4NEM1_2	DREB1A	29.7147	29.5587	0.149122		UBQ	25.2019	25.2827	0.168967
P5-4NEM1_2	DREB1A	29.4176	29.5587	0.149122		UBQ	25.4769	25.2827	0.168967
P6-4NEM1_3	DREB1A	26.1508	25.9749	0.16907		UBQ	24.0848	24.2491	0.153118		1.72581		-4.82915	28.4261
P6-4NEM1_3	DREB1A	25.9604	25.9749	0.16907		UBQ	24.2746	24.2491	0.153118
P6-4NEM1_3	DREB1A	25.8136	25.9749	0.16907		UBQ	24.3879	24.2491	0.153118
NTC	DREB1A	Undetermined				UBQ	Undetermined
NTC	DREB1A	Undetermined				UBQ	Undetermined
NTC	DREB1A	Undetermined				UBQ	Undetermined

## Sheet: Exo70 H7 Relative Fold Change
RT-qPCR data
	EXO70					UBQ					D Ct		DD Ct	relative fold change
Sample ID	Target ID	Ct	Ct Mean	Ct SD		Target ID	Ct	Ct Mean	Ct SD			Ct Mean of monoculture group
M1-4NES_1	EXO70	25.1221	24.6942	0.442099		UBQ	21.082	22.4327	1.18705		2.26143	2.37521	-0.113784	1.08206
M1-4NES_1	EXO70	24.2391	24.694	0.442099		UBQ	23.3097	22.433	1.18705
M1-4NES_1	EXO70	24.7213	24.694	0.442099		UBQ	22.9066	22.433	1.18705
M2-4NES_2	EXO70	25.8293	25.7284	0.243466		UBQ	21.7526	22.5114	0.671239		3.21693		0.841725	0.557976
M2-4NES_2	EXO70	25.4507	25.728	0.243466		UBQ	23.0274	22.511	0.671239
M2-4NES_2	EXO70	25.9052	25.728	0.243466		UBQ	22.7544	22.511	0.671239
M3-4NES_3	EXO70	25.3655	25.1187	0.296174		UBQ	21.0639	22.0943	0.929052		3.02443		0.649221	0.637624
M3-4NES_3	EXO70	24.7903	25.119	0.296174		UBQ	22.8682	22.094	0.929052
M3-4NES_3	EXO70	25.2003	25.119	0.296174		UBQ	22.3506	22.094	0.929052
M4-4NE1_1	EXO70	25.3122	25.1023	0.269518		UBQ	22.2533	23.2506	0.873435		1.85166		-0.523545	1.43748
M4-4NE1_1	EXO70	24.7983	25.102	0.269518		UBQ	23.8794	23.251	0.873435
M4-4NE1_1	EXO70	25.1963	25.102	0.269518		UBQ	23.6191	23.251	0.873435
M5-4NE1_3	EXO70	26.1245	25.7047	0.546992		UBQ	22.5362	23.3867	0.756685		2.31804		-0.0571742	1.04043
M5-4NE1_3	EXO70	25.0861	25.705	0.546992		UBQ	23.9852	23.387	0.756685
M5-4NE1_3	EXO70	25.9035	25.705	0.546992		UBQ	23.6386	23.387	0.756685
M6-4NE1_4	EXO70	25.5862	25.3104	0.304027		UBQ	22.9228	23.7317	0.741342		1.57877		-0.796443	1.73681
M6-4NE1_4	EXO70	24.9844	25.31	0.304027		UBQ	24.3789	23.732	0.741342
M6-4NE1_4	EXO70	25.3607	25.31	0.304027		UBQ	23.8933	23.732	0.741342
P1-4NEMS_1	EXO70	25.6433	25.4308	0.381444		UBQ	23.4132	24.2657	0.750005		1.16508		-1.21013	2.31358
P1-4NEMS_1	EXO70	24.9904	25.431	0.381444		UBQ	24.8238	24.266	0.750005
P1-4NEMS_1	EXO70	25.6587	25.431	0.381444		UBQ	24.5602	24.266	0.750005
P2-4NEMS_2	EXO70	24.7765	24.5681	0.238927		UBQ	22.3249	23.2623	0.811916		1.30572		-1.06949	2.09869
P2-4NEMS_2	EXO70	24.3073	24.568	0.238927		UBQ	23.7397	23.262	0.811916
P2-4NEMS_2	EXO70	24.6203	24.568	0.238927		UBQ	23.7225	23.262	0.811916
P3-4NEMS_4	EXO70	24.4636	23.9963	0.471574		UBQ	19.9034	21.1143	1.05426		2.88195		0.506742	0.70381
P3-4NEMS_4	EXO70	23.5206	23.996	0.471574		UBQ	21.8281	21.114	1.05426
P3-4NEMS_4	EXO70	24.0046	23.996	0.471574		UBQ	21.6115	21.114	1.05426
P4-4NEM1_1	EXO70	24.17	23.8717	0.279928		UBQ	21.5032	22.4828	0.865384		1.38888		-0.98633	1.98114
P4-4NEM1_1	EXO70	23.6147	23.872	0.279928		UBQ	23.1432	22.483	0.865384
P4-4NEM1_1	EXO70	23.8304	23.872	0.279928		UBQ	22.802	22.483	0.865384
P5-4NEM1_2	EXO70	25.2422	24.8515	0.368433		UBQ	21.7746	22.5984	0.736718		2.25307		-0.122144	1.08835
P5-4NEM1_2	EXO70	24.5104	24.851	0.368433		UBQ	23.194	22.598	0.736718
P5-4NEM1_2	EXO70	24.8019	24.851	0.368433		UBQ	22.8267	22.598	0.736718
P6-4NEM1_3	EXO70	26.5647	26.352	0.301955		UBQ	22.7696	23.7431	0.864694		2.60893		0.233721	0.850438
P6-4NEM1_3	EXO70	26.0064	26.532	0.301955		UBQ	24.422	23.743	0.864694
P6-4NEM1_3	EXO70	26.4849	26.532	0.301955		UBQ	24.0376	23.743	0.864694
NTC	EXO70	Undetermined				UBQ	Undetermined
NTC	EXO70	Undetermined				UBQ	Undetermined
NTC	EXO70	Undetermined				UBQ	Undetermined

## Sheet: OS3 Relative Fold Change
RT-qPCR data
	OS3					UBQ					D Ct		DD Ct	relative fold change
Sample ID	Target ID	Ct	Ct Mean	Ct SD		Target ID	Ct	Ct Mean	Ct SD			Ct Mean of monoculture group
M1-4NES_1	OS3	30.9782	31.2099	0.887133		UBQ	22.5895	22.905	0.290715		8.30491	8.64128	-0.33637	1.26258
M1-4NES_1	OS3	30.4617	31.21	0.887133		UBQ	23.162	22.905	0.290715
M1-4NES_1	OS3	32.1899	31.21	0.887133		UBQ	22.9636	22.905	0.290715
M2-4NES_2	OS3	29.9044	30.7618	1.19375		UBQ	22.5075	22.7288	0.198975		8.033		-0.608275	1.52444
M2-4NES_2	OS3	30.2558	30.762	1.19375		UBQ	22.786	22.729	0.198975
M2-4NES_2	OS3	32.1252	30.762	1.19375		UBQ	22.8929	22.729	0.198975
M3-4NES_3	OS3	30.6341	31.0209	0.705016		UBQ	21.7139	21.9854	0.235167		9.03547		0.394193	0.760915
M3-4NES_3	OS3	30.5939	31.021	0.705016		UBQ	22.1221	21.985	0.235167
M3-4NES_3	OS3	31.8347	31.021	0.705016		UBQ	22.1203	21.985	0.235167
M4-4NE1_1	OS3	31.4287	31.9489	0.571466		UBQ	22.9572	23.3396	0.331612		8.60929		-0.0319881	1.02242
M4-4NE1_1	OS3	31.8573	31.949	0.571466		UBQ	23.5136	23.34	0.331612
M4-4NE1_1	OS3	32.5606	31.949	0.571466		UBQ	23.548	23.34	0.331612
M5-4NE1_3	OS3	31.6627	32.55	0.92199		UBQ	23.108	23.521	0.377151		9.02901		0.387735	0.764329
M5-4NE1_3	OS3	32.4841	32.55	0.92199		UBQ	23.8472	23.521	0.377151
M5-4NE1_3	OS3	33.5031	32.55	0.92199		UBQ	23.6078	23.521	0.377151
M6-4NE1_4	OS3	32.3687	32.5352	0.719426		UBQ	23.3438	23.6992	0.320459		8.83599		0.194706	0.873751
M6-4NE1_4	OS3	31.9136	32.535	0.719426		UBQ	23.7874	23.699	0.320459
M6-4NE1_4	OS3	33.3232	32.535	0.719426		UBQ	23.9663	23.699	0.320459
P1-4NEMS_1	OS3	31.837	32.734	0.978824		UBQ	24.3597	24.651	0.252338		8.08296		-0.558324	1.47256
P1-4NEMS_1	OS3	32.587	32.734	0.978824		UBQ	24.8002	24.651	0.252338
P1-4NEMS_1	OS3	33.778	32.734	0.978824		UBQ	24.7933	24.651	0.252338
P2-4NEMS_2	OS3	30.2732	31.1147	1.22016		UBQ	23.5209	23.7968	0.239213		7.31793		-1.32335	2.50247
P2-4NEMS_2	OS3	30.5568	31.115	1.22016		UBQ	23.9466	23.797	0.239213
P2-4NEMS_2	OS3	32.5141	31.115	1.22016		UBQ	23.9228	23.797	0.239213
P3-4NEMS_4	OS3	30.8636	31.8734	1.14681		UBQ	21.5648	22.2354	0.598537		9.63805		0.996768	0.501121
P3-4NEMS_4	OS3	31.6365	31.873	1.14681		UBQ	22.4257	22.235	0.598537
P3-4NEMS_4	OS3	33.1202	31.873	1.14681		UBQ	22.7157	22.235	0.598537
P4-4NEM1_1	OS3	28.5842	29.415	1.02058		UBQ	22.2167	22.4721	0.232672		6.94291		-1.69837	3.24534
P4-4NEM1_1	OS3	29.1066	29.415	1.02058		UBQ	22.5277	22.472	0.232672
P4-4NEM1_1	OS3	30.5542	29.415	1.02058		UBQ	22.6719	22.472	0.232672
P5-4NEM1_2	OS3	29.5174	30.1803	0.730603		UBQ	22.3465	22.65	0.273092		7.53031		-1.11097	2.15991
P5-4NEM1_2	OS3	30.06	30.18	0.730603		UBQ	22.7276	22.65	0.273092
P5-4NEM1_2	OS3	30.9636	30.18	0.730603		UBQ	22.8759	22.65	0.273092
P6-4NEM1_3	OS3	32.0122	33.0754	1.05013		UBQ	23.4924	23.8932	0.353252		9.18227		0.540993	0.687298
P6-4NEM1_3	OS3	33.1021	33.075	1.05013		UBQ	24.0275	23.893	0.353252
P6-4NEM1_3	OS3	34.112	33.075	1.05013		UBQ	24.1595	23.893	0.353252
NTC	OS3	Undetermined				UBQ	Undetermined
NTC	OS3	Undetermined				UBQ	Undetermined
NTC	OS3	Undetermined				UBQ	Undetermined
